# Supplementary material for: Assessing the Benefits and Costs of the Hydrogen Cyanide Antiherbivore Defense in Trifolium repens
Source: Plants (Basel). 2023 Mar 7;12(6):1213. doi: 10.3390/plants12061213 (PMC10056272; doi:10.3390/plants12061213)
Supplement: Supplementary file 1 [file plants-12-01213-s001.zip]

Archive with 1 entries (1 files):
- plants-2257480-supplementary.pdf
